# Supplementary material for: Zero-shot denoising of microscopy images recorded at high-resolution limits
Source: PLoS Comput Biol. 2024 Jun 10;20(6):e1012192. doi: 10.1371/journal.pcbi.1012192 (PMC11230634; doi:10.1371/journal.pcbi.1012192)
Supplement: S1 File — (ZIP) [file pcbi.1012192.s003.zip]

Archive with 3 entries (2 files):
- FileS1/
- FileS1/README.md
- FileS1/coordinates_for_signal_and_backgroundregions.txt
