# Supplementary material for: Zero-shot denoising of microscopy images recorded at high-resolution limits
Source: PLoS Comput Biol. 2024 Jun 10;20(6):e1012192. doi: 10.1371/journal.pcbi.1012192 (PMC11230634; doi:10.1371/journal.pcbi.1012192)
Supplement: S1 File — (ZIP) [file pcbi.1012192.s003.zip › FileS1/README.md]

# Supporting Informations to the Coordinates of the Signal and Background Regions

The text file "coordinates_for_signal_and_background_regions.txt" lists the coordinates for the signal and background regions used for signal-to-noise quantification for of the SARS-CoV-2 images (cf. Evaluation Metrics section in the manuscript and Bepler et al. (2020) for details). The text file contains nine coordinate blocks for the nine different images. Each block contains 20 lines with coordinates for 20 signal and corresponding background regions per image. Each line contains the x and y coordinates of the upper left corner and lower right corner of the signal and background regions (see visualization below).

Visualization of an image:

    (0,0)___________________________________________(0,1376)
        |                                            |
        |                                            | SR: Signal Region
        |    (sx1,sy1)_____                          | BR: Background Region
        |            |  SR |                         | 
        |            |_____|(sx2,sy2)                |
        |                                            |
        |                                            |
        |                  (bx1,by1) _____           |
        |                           |  BR |          |
        |                           |_____|(bx2,by2) |
(1032,0)|____________________________________________| (1032,1376)

Structure of a coordinate line:

sx1	sx2	sy1	sy2	bx1	bx2	by1	by2

References:

Bepler T, Kelley K, Noble AJ, Berger B. Topaz-Denoise: general deep denoising models for cryoEM and cryoET. Nature Communications. 2020;11:5208.
