# Supplementary material for: Zero-shot denoising of microscopy images recorded at high-resolution limits
Source: PLoS Comput Biol. 2024 Jun 10;20(6):e1012192. doi: 10.1371/journal.pcbi.1012192 (PMC11230634; doi:10.1371/journal.pcbi.1012192)
Supplement: S1 File — (ZIP) [file pcbi.1012192.s003.zip › FileS1/coordinates_for_signal_and_backgroundregions.txt]

Image1
711	730	701	716	743	800	799	886
905	937	892	913	929	989	990	1178
461	481	1104	1124	485	560	1215	1297
308	325	1150	1166	285	325	1068	1125
320	336	751	767	416	453	701	752
343	359	524	552	431	480	570	624
662	686	654	671	549	617	570	615
550	577	238	268	458	532	183	223
528	551	852	869	617	670	926	975
123	141	593	612	139	206	463	517
311	327	460	481	227	287	339	383
488	501	748	760	491	537	662	717
71	87	932	944	9	47	1036	1102
115	137	861	872	194	227	832	865
659	682	1136	1152	731	806	1210	1278
607	616	834	846	644	695	841	890
605	622	64	80	452	526	63	132
453	470	838	856	361	397	833	868
416	425	528	541	447	524	521	565
208	221	71	90	329	410	69	114
Image2
119	128	27	44	158	176	61	93
62	77	805	815	21	48	813	845
120	137	687	704	133	176	606	631
211	223	684	696	214	251	620	660
182	195	764	776	238	277	795	825
140	151	787	800	124	155	860	912
223	232	754	771	273	296	736	769
416	425	318	330	447	465	319	356
369	386	360	375	423	449	379	401
317	331	277	288	323	349	220	243
377	388	283	291	408	437	233	258
372	383	312	324	422	453	276	301
549	562	293	303	499	529	267	294
548	563	353	363	472	495	306	332
548	562	425	437	489	514	498	528
925	938	561	572	815	887	609	651
975	989	573	588	963	999	687	735
927	945	893	907	901	936	763	803
737	747	1146	1156	644	707	1228	1291
247	257	1050	1061	147	197	973	1037
Image3
188	199	90	105	98	143	105	145
189	200	59	69	86	116	16	66
368	376	680	691	371	413	715	732
152	169	261	277	62	89	256	279
400	408	653	663	419	455	666	700
390	399	594	618	440	493	595	631
363	376	552	565	399	428	489	520
484	498	387	399	520	551	419	438
503	514	336	355	546	570	359	391
734	746	446	460	716	746	528	570
833	847	490	510	755	797	540	580
870	887	617	639	753	797	592	639
656	671	780	796	706	740	712	748
615	629	760	772	602	633	675	721
579	587	750	759	537	572	695	738
815	824	816	826	761	791	695	734
634	653	1124	1134	489	531	1072	1108
629	642	1185	1199	539	567	1219	1262
581	590	1180	1190	515	550	1180	1207
559	569	1138	1148	502	535	1128	1159
Image4
296	305	264	274	276	326	123	192
340	356	240	258	348	402	94	158
370	381	250	264	422	473	115	189
401	419	273	285	470	508	212	254
164	174	717	732	170	183	639	672
131	141	849	860	86	125	871	919
218	225	748	760	268	302	722	761
179	190	810	817	234	265	826	853
415	424	897	909	498	527	871	908
347	357	920	936	291	304	919	949
362	373	883	895	281	313	865	891
454	466	698	710	359	405	669	712
464	475	750	765	367	401	725	777
387	398	1288	1299	360	379	1337	1363
830	839	281	289	775	822	203	247
900	909	262	271	917	965	176	233
701	710	475	483	627	651	484	522
434	445	934	947	504	525	917	954
505	521	760	767	521	552	813	838
512	528	669	688	527	548	625	644
Image5
185	198	1006	1015	134	163	1120	1183
236	244	945	963	169	208	1115	1154
239	249	1004	1013	218	267	1111	1161
227	245	1080	1090	304	341	1056	1092
256	270	991	1000	316	362	980	1008
203	214	1029	1043	295	332	861	907
563	574	430	447	692	725	300	331
603	620	447	459	707	749	334	381
634	653	423	435	703	766	387	430
644	669	390	404	703	760	437	479
650	660	354	366	457	517	428	472
681	692	434	447	480	536	493	546
556	566	828	838	501	539	819	855
614	625	898	904	516	554	905	936
563	570	367	378	488	542	307	351
250	258	966	979	316	362	919	956
762	775	657	669	804	842	643	669
744	754	620	632	796	831	554	591
713	726	639	650	724	762	501	537
589	595	310	323	550	581	287	332
Image6
358	364	260	274	255	306	251	308
383	391	289	299	292	347	342	384
407	423	266	278	489	526	272	300
372	378	211	222	309	348	171	195
651	660	377	393	729	766	333	375
673	684	415	426	720	775	403	448
596	611	440	454	603	639	495	550
546	559	454	464	543	567	477	503
785	797	741	751	807	851	653	700
739	749	730	741	749	803	625	672
587	599	348	358	529	550	293	324
479	493	563	579	374	427	473	525
445	458	620	630	388	421	628	648
531	541	591	601	620	643	563	598
442	453	812	822	345	387	853	877
419	428	770	780	344	369	796	825
488	501	741	756	521	536	699	730
418	427	314	321	386	413	352	387
497	509	814	826	541	564	793	813
496	509	539	548	515	531	466	492
Image7
669	682	902	911	749	810	853	913
669	686	976	988	710	769	1010	1046
641	650	951	959	632	665	1021	1071
563	572	904	912	518	544	948	991
560	566	844	852	512	530	778	808
614	626	844	853	665	707	745	796
628	637	885	898	723	763	776	830
609	626	594	603	659	687	575	598
538	548	594	607	433	469	461	523
505	516	596	611	407	444	568	605
601	611	668	679	674	712	640	681
578	586	548	554	584	623	481	510
588	599	697	706	494	531	726	750
501	509	667	678	435	469	668	705
519	536	549	555	508	542	454	484
774	782	492	498	816	848	591	636
836	847	497	506	662	722	503	534
836	843	442	447	672	717	423	489
785	794	457	463	786	823	327	376
817	824	540	554	857	903	340	400
Image8
68	80	1129	1143	2	20	1132	1147
80	95	1244	1258	62	88	1293	1318
119	128	1260	1268	125	143	1286	1307
169	179	1191	1199	227	265	1159	1186
243	255	872	881	296	323	879	904
225	245	787	800	240	257	723	740
279	286	752	764	312	337	742	772
166	176	808	817	49	80	763	793
368	380	722	736	365	410	755	822
441	454	683	691	416	466	756	815
366	380	588	600	278	311	562	594
109	122	551	557	44	80	489	532
143	153	551	558	138	173	395	468
901	911	749	760	898	978	636	678
813	823	762	776	740	787	664	719
536	549	859	870	508	545	883	910
629	641	701	713	673	716	618	662
609	623	496	508	664	701	315	387
568	582	1014	1027	434	503	912	949
412	422	555	564	413	449	396	492
Image9
200	210	577	597	197	263	651	728
158	173	548	566	53	127	634	724
167	178	453	460	83	135	353	402
180	192	441	450	162	215	335	386
253	262	483	495	270	311	363	440
437	449	586	602	425	464	658	718
442	455	486	502	452	503	355	428
477	485	522	534	556	610	448	505
476	483	585	597	557	638	584	637
395	405	564	579	318	358	604	645
464	475	898	908	346	439	841	914
527	541	772	781	485	538	689	750
599	611	826	841	587	629	685	749
562	578	934	955	512	575	1021	1101
626	639	828	844	645	704	683	772
776	787	1128	1138	849	929	1129	1201
761	773	1168	1185	780	879	1229	1342
702	713	1139	1156	705	765	1255	1354
685	701	1064	1074	611	646	1003	1031
775	791	1090	1105	828	890	1021	1061
