# Supplementary material for: Zero-shot denoising of microscopy images recorded at high-resolution limits
Source: PLoS Comput Biol. 2024 Jun 10;20(6):e1012192. doi: 10.1371/journal.pcbi.1012192 (PMC11230634; doi:10.1371/journal.pcbi.1012192)
Supplement: S2 File — This file contains two tables in CSV format. The first table (RawMeasurements_Figs2to4_TabS3_FigS3.csv) presents the blur effect, BAD, SNR, PSNR and SSIM values obtained from experiments conducted across the three datasets using the stated algorithms and settings. The results presented in Figs 2–4, S3 Table and S3 Fig are based on the measurements in this table. The second table (RawMeasurements_TabS4.csv) contains the PSNR values obtained in control experiments with different variants of DivN for the fluorescence microscopy images. The results in S4 Table are based on these PSNR values. (ZIP) [file pcbi.1012192.s004.zip]

Archive with 3 entries (2 files):
- FileS2/
- FileS2/RawMeasurements_Figs2to4_TabS3_FigS3.csv
- FileS2/RawMeasurements_TabS4.csv
