# Supplementary material for: Zero-shot denoising of microscopy images recorded at high-resolution limits
Source: PLoS Comput Biol. 2024 Jun 10;20(6):e1012192. doi: 10.1371/journal.pcbi.1012192 (PMC11230634; doi:10.1371/journal.pcbi.1012192)
Supplement: S2 File — This file contains two tables in CSV format. The first table (RawMeasurements_Figs2to4_TabS3_FigS3.csv) presents the blur effect, BAD, SNR, PSNR and SSIM values obtained from experiments conducted across the three datasets using the stated algorithms and settings. The results presented in Figs 2–4, S3 Table and S3 Fig are based on the measurements in this table. The second table (RawMeasurements_TabS4.csv) contains the PSNR values obtained in control experiments with different variants of DivN for the fluorescence microscopy images. The results in S4 Table are based on these PSNR values. (ZIP) [file pcbi.1012192.s004.zip › FileS2/RawMeasurements_Figs2to4_TabS3_FigS3.csv]

Dataset	Image	Algorithm	Run	Blur Effect	BAD	SNR	PSNR	SSIM
SARS-CoV-2	1	Noisy	1	0.2833923656485982	NaN	20.959892753293616	NaN	NaN
SARS-CoV-2	1	Median3	1	0.3780346554348964	NaN	25.456515680144	NaN	NaN
SARS-CoV-2	1	Median6	1	0.5414799603957533	NaN	29.429177334945283	NaN	NaN
SARS-CoV-2	1	Median12	1	0.7279934494116703	NaN	33.36294934638052	NaN	NaN
SARS-CoV-2	1	BM3D	1	0.3243436708426742	NaN	24.117882152941107	NaN	NaN
SARS-CoV-2	1	VST+BM3D	1	0.4934727152171655	NaN	30.82443567631313	NaN	NaN
SARS-CoV-2	1	I+VST+BM3D	1	0.4881554724773501	NaN	30.687593852858125	NaN	NaN
SARS-CoV-2	1	N2V	1	0.3459264636039734	NaN	24.854255659824386	NaN	NaN
SARS-CoV-2	1	DivN	1	0.3960282504558563	NaN	26.864376720482987	NaN	NaN
SARS-CoV-2	1	S2S	1	0.8227747082710266	NaN	40.41462442047816	NaN	NaN
SARS-CoV-2	1	N2F	1	0.3328377255211817	NaN	25.974455901715867	NaN	NaN
SARS-CoV-2	1	ES3C3	1	0.3933609607559548	NaN	26.20477822371685	NaN	NaN
SARS-CoV-2	1	ES3C6	1	0.4508703861323169	NaN	28.08056985892044	NaN	NaN
SARS-CoV-2	1	ES3C12	1	0.52655922915828	NaN	31.4516873979202	NaN	NaN
SARS-CoV-2	1	PMM3	1	0.4398900015377007	NaN	31.13799400496811	NaN	NaN
SARS-CoV-2	1	PMM6	1	0.5170190987131117	NaN	32.533708656236286	NaN	NaN
SARS-CoV-2	1	PMM12	1	0.6776229252587561	NaN	33.906692926423354	NaN	NaN
SARS-CoV-2	2	Noisy	1	0.2915972920209984	NaN	22.387846318220305	NaN	NaN
SARS-CoV-2	2	Median3	1	0.3817936187640524	NaN	26.83384640743478	NaN	NaN
SARS-CoV-2	2	Median6	1	0.5399231321110768	NaN	30.76178462886617	NaN	NaN
SARS-CoV-2	2	Median12	1	0.7262779774957526	NaN	34.282632566385736	NaN	NaN
SARS-CoV-2	2	BM3D	1	0.3306410442197962	NaN	25.55526640774142	NaN	NaN
SARS-CoV-2	2	VST+BM3D	1	0.4795374022811616	NaN	32.18797988586247	NaN	NaN
SARS-CoV-2	2	I+VST+BM3D	1	0.4746749892728049	NaN	32.05532939555129	NaN	NaN
SARS-CoV-2	2	N2V	1	0.3495212197303772	NaN	26.213273036480928	NaN	NaN
SARS-CoV-2	2	DivN	1	0.3761518597602844	NaN	27.63840671535088	NaN	NaN
SARS-CoV-2	2	S2S	1	0.816107451915741	NaN	40.53279211327394	NaN	NaN
SARS-CoV-2	2	N2F	1	0.3297656041329684	NaN	26.302142595625337	NaN	NaN
SARS-CoV-2	2	ES3C3	1	0.3926393605138669	NaN	27.449088110722965	NaN	NaN
SARS-CoV-2	2	ES3C6	1	0.4489114114354234	NaN	29.354468870507414	NaN	NaN
SARS-CoV-2	2	ES3C12	1	0.50782171691455	NaN	32.24654932461305	NaN	NaN
SARS-CoV-2	2	PMM3	1	0.4374900093200595	NaN	33.18001234640487	NaN	NaN
SARS-CoV-2	2	PMM6	1	0.4965444625651237	NaN	33.829239026185526	NaN	NaN
SARS-CoV-2	2	PMM12	1	0.6590626596553876	NaN	34.77974046320928	NaN	NaN
SARS-CoV-2	3	Noisy	1	0.2553666171551395	NaN	18.987449307667525	NaN	NaN
SARS-CoV-2	3	Median3	1	0.3079038254737911	NaN	22.58403308324777	NaN	NaN
SARS-CoV-2	3	Median6	1	0.4622377806905878	NaN	27.646433966847557	NaN	NaN
SARS-CoV-2	3	Median12	1	0.6762350081572696	NaN	32.48028847167259	NaN	NaN
SARS-CoV-2	3	BM3D	1	0.2667734006233203	NaN	20.342324682942184	NaN	NaN
SARS-CoV-2	3	VST+BM3D	1	0.3341766455031534	NaN	25.87632935040145	NaN	NaN
SARS-CoV-2	3	I+VST+BM3D	1	0.3326902075347987	NaN	25.77179087709414	NaN	NaN
SARS-CoV-2	3	N2V	1	0.2732637822628021	NaN	20.987368234981734	NaN	NaN
SARS-CoV-2	3	DivN	1	0.2774512469768524	NaN	21.587156779824976	NaN	NaN
SARS-CoV-2	3	S2S	1	0.6437339782714844	NaN	37.9658168493426	NaN	NaN
SARS-CoV-2	3	N2F	1	0.2681259291689992	NaN	20.963497313636967	NaN	NaN
SARS-CoV-2	3	ES3C3	1	0.3065056894862105	NaN	22.474128935031707	NaN	NaN
SARS-CoV-2	3	ES3C6	1	0.3331093220841215	NaN	24.17684828802703	NaN	NaN
SARS-CoV-2	3	ES3C12	1	0.37040368598821	NaN	27.9097132707524	NaN	NaN
SARS-CoV-2	3	PMM3	1	0.3265271160032996	NaN	27.26870831109908	NaN	NaN
SARS-CoV-2	3	PMM6	1	0.3474394960971643	NaN	26.700510983248023	NaN	NaN
SARS-CoV-2	3	PMM12	1	0.5215678702463249	NaN	31.38994579367346	NaN	NaN
SARS-CoV-2	4	Noisy	1	0.2625359420389096	NaN	23.119008028808345	NaN	NaN
SARS-CoV-2	4	Median3	1	0.3249092261100547	NaN	26.7900784418764	NaN	NaN
SARS-CoV-2	4	Median6	1	0.478759730195697	NaN	32.03951952505494	NaN	NaN
SARS-CoV-2	4	Median12	1	0.6798681546506862	NaN	37.24124207772724	NaN	NaN
SARS-CoV-2	4	BM3D	1	0.2734997365416879	NaN	24.48819190831212	NaN	NaN
SARS-CoV-2	4	VST+BM3D	1	0.3483746738914049	NaN	30.294666371070157	NaN	NaN
SARS-CoV-2	4	I+VST+BM3D	1	0.3455084493928194	NaN	30.087868219961717	NaN	NaN
SARS-CoV-2	4	N2V	1	0.2814529538154602	NaN	25.03365508075141	NaN	NaN
SARS-CoV-2	4	DivN	1	0.2949458360671997	NaN	25.810071608432807	NaN	NaN
SARS-CoV-2	4	S2S	1	0.6777598261833191	NaN	43.2322465210277	NaN	NaN
SARS-CoV-2	4	N2F	1	0.274829242311732	NaN	24.971326220918108	NaN	NaN
SARS-CoV-2	4	ES3C3	1	0.3220755657883945	NaN	26.852987859839832	NaN	NaN
SARS-CoV-2	4	ES3C6	1	0.351182285492613	NaN	28.982768349590767	NaN	NaN
SARS-CoV-2	4	ES3C12	1	0.3996439947721011	NaN	33.340431274929195	NaN	NaN
SARS-CoV-2	4	PMM3	1	0.3427960380814365	NaN	30.706900444739155	NaN	NaN
SARS-CoV-2	4	PMM6	1	0.3741005353884476	NaN	30.47815628225592	NaN	NaN
SARS-CoV-2	4	PMM12	1	0.5623339450582007	NaN	36.203895776937074	NaN	NaN
SARS-CoV-2	5	Noisy	1	0.2901917331515116	NaN	22.37141321132325	NaN	NaN
SARS-CoV-2	5	Median3	1	0.3426946829650263	NaN	25.231265691116217	NaN	NaN
SARS-CoV-2	5	Median6	1	0.4735577038835104	NaN	29.502681383906296	NaN	NaN
SARS-CoV-2	5	Median12	1	0.6696116111370654	NaN	34.51585253393997	NaN	NaN
SARS-CoV-2	5	BM3D	1	0.3079070761265388	NaN	23.863662311108435	NaN	NaN
SARS-CoV-2	5	VST+BM3D	1	0.3697485921762642	NaN	27.367877121779472	NaN	NaN
SARS-CoV-2	5	I+VST+BM3D	1	0.3674002049048861	NaN	27.24706145772912	NaN	NaN
SARS-CoV-2	5	N2V	1	0.3176822066307068	NaN	24.203053455555388	NaN	NaN
SARS-CoV-2	5	DivN	1	0.3226298093795776	NaN	24.52651207745663	NaN	NaN
SARS-CoV-2	5	S2S	1	0.7018256783485413	NaN	39.7820033482737	NaN	NaN
SARS-CoV-2	5	N2F	1	0.3062536297741922	NaN	23.95301554182884	NaN	NaN
SARS-CoV-2	5	ES3C3	1	0.342044498931202	NaN	25.2741134333086	NaN	NaN
SARS-CoV-2	5	ES3C6	1	0.3650723381694976	NaN	26.63544037518882	NaN	NaN
SARS-CoV-2	5	ES3C12	1	0.3910486536238959	NaN	28.4555163291436	NaN	NaN
SARS-CoV-2	5	PMM3	1	0.367636124758989	NaN	28.53628761346552	NaN	NaN
SARS-CoV-2	5	PMM6	1	0.3883158401652847	NaN	27.78940657922268	NaN	NaN
SARS-CoV-2	5	PMM12	1	0.5311052827045328	NaN	31.382797738658603	NaN	NaN
SARS-CoV-2	6	Noisy	1	0.2868969482946811	NaN	22.86075649884053	NaN	NaN
SARS-CoV-2	6	Median3	1	0.3423100701523892	NaN	26.373732268789706	NaN	NaN
SARS-CoV-2	6	Median6	1	0.4959317091961109	NaN	31.61981764812131	NaN	NaN
SARS-CoV-2	6	Median12	1	0.6883806218806684	NaN	36.76255280776386	NaN	NaN
SARS-CoV-2	6	BM3D	1	0.3004949484454739	NaN	24.142226324741447	NaN	NaN
SARS-CoV-2	6	VST+BM3D	1	0.3692907543584082	NaN	29.16668069781239	NaN	NaN
SARS-CoV-2	6	I+VST+BM3D	1	0.3665348777741894	NaN	28.98398389453648	NaN	NaN
SARS-CoV-2	6	N2V	1	0.3072943389415741	NaN	24.58293391239443	NaN	NaN
SARS-CoV-2	6	DivN	1	0.3111872673034668	NaN	25.24086063227582	NaN	NaN
SARS-CoV-2	6	S2S	1	0.7215931415557861	NaN	43.426760820940856	NaN	NaN
SARS-CoV-2	6	N2F	1	0.3002209149875611	NaN	24.504499810922734	NaN	NaN
SARS-CoV-2	6	ES3C3	1	0.340281421478977	NaN	26.24572704505608	NaN	NaN
SARS-CoV-2	6	ES3C6	1	0.3690822715982749	NaN	28.143058241865905	NaN	NaN
SARS-CoV-2	6	ES3C12	1	0.4097204484862538	NaN	31.68856672382411	NaN	NaN
SARS-CoV-2	6	PMM3	1	0.366686638992126	NaN	30.654884027413843	NaN	NaN
SARS-CoV-2	6	PMM6	1	0.3925210915714285	NaN	29.668836416969043	NaN	NaN
SARS-CoV-2	6	PMM12	1	0.5742078241915881	NaN	35.03789840354925	NaN	NaN
SARS-CoV-2	7	Noisy	1	0.2492021427332427	NaN	21.73942562636394	NaN	NaN
SARS-CoV-2	7	Median3	1	0.2912085522520768	NaN	24.32235027853892	NaN	NaN
SARS-CoV-2	7	Median6	1	0.407127904516244	NaN	28.933553948683866	NaN	NaN
SARS-CoV-2	7	Median12	1	0.6018067546834454	NaN	35.0085293258154	NaN	NaN
SARS-CoV-2	7	BM3D	1	0.2635439093500183	NaN	22.764446656691007	NaN	NaN
SARS-CoV-2	7	VST+BM3D	1	0.31519226933071	NaN	25.871483913586182	NaN	NaN
SARS-CoV-2	7	I+VST+BM3D	1	0.313450060554903	NaN	25.777966086860125	NaN	NaN
SARS-CoV-2	7	N2V	1	0.2726986408233642	NaN	23.149665879072604	NaN	NaN
SARS-CoV-2	7	DivN	1	0.2760085761547088	NaN	23.447728158046	NaN	NaN
SARS-CoV-2	7	S2S	1	0.5763137936592102	NaN	42.00446307209296	NaN	NaN
SARS-CoV-2	7	N2F	1	0.2628154190449953	NaN	23.07152602755781	NaN	NaN
SARS-CoV-2	7	ES3C3	1	0.2909702007829936	NaN	24.257568421130912	NaN	NaN
SARS-CoV-2	7	ES3C6	1	0.312376895601619	NaN	25.531015418359143	NaN	NaN
SARS-CoV-2	7	ES3C12	1	0.3303522712433057	NaN	26.45809792894424	NaN	NaN
SARS-CoV-2	7	PMM3	1	0.3245998918683653	NaN	28.14604582533179	NaN	NaN
SARS-CoV-2	7	PMM6	1	0.3269208404220191	NaN	26.426646403509608	NaN	NaN
SARS-CoV-2	7	PMM12	1	0.4180387103350386	NaN	30.067322407201114	NaN	NaN
SARS-CoV-2	8	Noisy	1	0.2394187393826621	NaN	21.683570721584665	NaN	NaN
SARS-CoV-2	8	Median3	1	0.314637002060126	NaN	25.810509414806063	NaN	NaN
SARS-CoV-2	8	Median6	1	0.4726775517105666	NaN	30.282427556778263	NaN	NaN
SARS-CoV-2	8	Median12	1	0.6771148388914592	NaN	34.788839542137005	NaN	NaN
SARS-CoV-2	8	BM3D	1	0.2566509857645085	NaN	23.372211846862903	NaN	NaN
SARS-CoV-2	8	VST+BM3D	1	0.3862278861143495	NaN	30.002349498144856	NaN	NaN
SARS-CoV-2	8	I+VST+BM3D	1	0.3807223097380564	NaN	29.812076185489044	NaN	NaN
SARS-CoV-2	8	N2V	1	0.2680591344833374	NaN	24.0969826049609	NaN	NaN
SARS-CoV-2	8	DivN	1	0.3366754651069641	NaN	26.69608068297644	NaN	NaN
SARS-CoV-2	8	S2S	1	0.7539687156677246	NaN	40.54887814003399	NaN	NaN
SARS-CoV-2	8	N2F	1	0.2640556570864679	NaN	23.98680420730814	NaN	NaN
SARS-CoV-2	8	ES3C3	1	0.3179291432054342	NaN	26.10480429288484	NaN	NaN
SARS-CoV-2	8	ES3C6	1	0.3760935547185627	NaN	28.26133391219417	NaN	NaN
SARS-CoV-2	8	ES3C12	1	0.4573518746974126	NaN	31.870483097003376	NaN	NaN
SARS-CoV-2	8	PMM3	1	0.3672793863753617	NaN	31.183650082803386	NaN	NaN
SARS-CoV-2	8	PMM6	1	0.4035469059849577	NaN	30.678082749916957	NaN	NaN
SARS-CoV-2	8	PMM12	1	0.5710268060949225	NaN	33.31004209175025	NaN	NaN
SARS-CoV-2	9	Noisy	1	0.2039096408142963	NaN	20.38709622616514	NaN	NaN
SARS-CoV-2	9	Median3	1	0.2613216522044925	NaN	24.196136284478847	NaN	NaN
SARS-CoV-2	9	Median6	1	0.4127338902081782	NaN	29.10240532057243	NaN	NaN
SARS-CoV-2	9	Median12	1	0.6108836161069092	NaN	33.52458518855731	NaN	NaN
SARS-CoV-2	9	BM3D	1	0.2142933937860842	NaN	21.40009624740521	NaN	NaN
SARS-CoV-2	9	VST+BM3D	1	0.2961552255634775	NaN	27.102091326039307	NaN	NaN
SARS-CoV-2	9	I+VST+BM3D	1	0.2922269117038457	NaN	26.904978559211784	NaN	NaN
SARS-CoV-2	9	N2V	1	0.2202194929122924	NaN	22.00172413620715	NaN	NaN
SARS-CoV-2	9	DivN	1	0.2430078834295272	NaN	23.575752653513742	NaN	NaN
SARS-CoV-2	9	S2S	1	0.70862877368927	NaN	44.43535767696689	NaN	NaN
SARS-CoV-2	9	N2F	1	0.2155274559871905	NaN	22.303264893574774	NaN	NaN
SARS-CoV-2	9	ES3C3	1	0.2620106993174106	NaN	24.40740375750325	NaN	NaN
SARS-CoV-2	9	ES3C6	1	0.3020069991591757	NaN	26.65253702198532	NaN	NaN
SARS-CoV-2	9	ES3C12	1	0.3798233278507744	NaN	30.48248029363893	NaN	NaN
SARS-CoV-2	9	PMM3	1	0.2906353873294545	NaN	28.826506281085223	NaN	NaN
SARS-CoV-2	9	PMM6	1	0.300279729539641	NaN	27.690350762571843	NaN	NaN
SARS-CoV-2	9	PMM12	1	0.4529655600177744	NaN	31.92141637839822	NaN	NaN
Cilia	91	Noisy	1	0.1501389443874359	0.1705948412418365	NaN	17.782534129770923	0.1845675078971212
Cilia	91	Pseudo Ground Truth	1	0.3207337856292724	0.0	NaN	inf	1.0
Cilia	91	Median3	1	0.2276333421468734	0.0931004434823989	NaN	23.835495553564755	0.3762692820224118
Cilia	91	Median6	1	0.3616197407245636	0.0408859550952911	NaN	27.60258788402301	0.589285191556467
Cilia	91	Median12	1	0.5387260317802429	0.2179922461509704	NaN	30.8485676337806	0.7190166180535204
Cilia	91	BM3D	1	0.4240677725985176	0.1033339869692451	NaN	28.52244921148784	0.7031487441437532
Cilia	91	VST+BM3D	1	0.1731297527913905	0.1476040328378819	NaN	20.9278383472796	0.2774120697910684
Cilia	91	I+VST+BM3D	1	0.1724998458840059	0.1482339397452665	NaN	20.858566203812728	0.2746977697860297
Cilia	91	N2V	1	0.3445872664451599	0.0238534808158874	NaN	28.326350136413467	0.6290360162899294
Cilia	91	N2V	2	0.3479975461959839	0.0272637605667114	NaN	28.357655715389534	0.6344250519392826
Cilia	91	N2V	3	0.3427548706531524	0.02202108502388	NaN	28.248462977800948	0.6226499762872155
Cilia	91	DivN	1	0.4123290181159973	0.0915456116199493	NaN	28.908624309394614	0.6173038621526482
Cilia	91	DivN	2	0.4044429063796997	0.0836594998836517	NaN	28.71428562867951	0.5962771756770621
Cilia	91	DivN	3	0.4133371710777282	0.0925537645816803	NaN	29.031329689919104	0.617396950705296
Cilia	91	S2S	1	0.6843660473823547	0.3636322617530823	NaN	32.44444138952471	0.750160479206004
Cilia	91	S2S	2	0.6842082142829895	0.363474428653717	NaN	32.4381994287953	0.7499575994185284
Cilia	91	S2S	3	0.6831917762756348	0.3624579906463623	NaN	32.44140494128771	0.7491998054340255
Cilia	91	N2F	1	0.3445602845910498	0.0238264989617773	NaN	28.0991374735246	0.5802073288166621
Cilia	91	N2F	2	0.3397303558470124	0.0189965702177399	NaN	28.11780612622212	0.6002965441156155
Cilia	91	N2F	3	0.3444287609078472	0.0236949752785747	NaN	28.118002482854717	0.588221366584561
Cilia	91	ES3C3	1	0.290271981954821	0.0304618036744514	NaN	26.29874733646412	0.5255640859136865
Cilia	91	ES3C3	2	0.2904068160410198	0.0303269695882526	NaN	26.30357327223153	0.5249352186668267
Cilia	91	ES3C3	3	0.2904478083062632	0.0302859773230091	NaN	26.30426388519584	0.5258453969250696
Cilia	91	ES3C6	1	0.4312251067027765	0.110491321073504	NaN	28.783585252327214	0.6698082623713815
Cilia	91	ES3C6	2	0.4323705980577763	0.1116368124285038	NaN	28.78975651852297	0.6774944961688879
Cilia	91	ES3C6	3	0.4338094155527168	0.1130756299234443	NaN	28.79711552421758	0.6680338397119954
Cilia	91	ES3C12	1	0.6087315225708252	0.2879977369415527	NaN	30.56455319024544	0.7270196229328487
Cilia	91	ES3C12	2	0.6074347924981431	0.2867010068688707	NaN	30.56105232823899	0.7250477789173039
Cilia	91	ES3C12	3	0.6083854639375275	0.287651678308255	NaN	30.55454948110948	0.7247633647788778
Cilia	91	PMM3	1	0.1731156728159542	0.1476181128133182	NaN	20.914851801040943	0.1608503095563319
Cilia	91	PMM3	2	0.1731107804447208	0.1476230051845516	NaN	20.91408576113349	0.1600979114754072
Cilia	91	PMM3	3	0.1730941389753297	0.1476396466539427	NaN	20.912452889202093	0.1610869830463874
Cilia	91	PMM6	1	0.2695718438922159	0.0511619417370565	NaN	26.626751261475867	0.4188284476314406
Cilia	91	PMM6	2	0.2694529096970306	0.0512808759322418	NaN	26.617241888078823	0.4163188658928791
Cilia	91	PMM6	3	0.2697449841511026	0.0509888014781698	NaN	26.62769992783153	0.4141819591185578
Cilia	91	PMM12	1	0.4366228115310583	0.1158890259017859	NaN	29.33976868016931	0.5995727155608402
Cilia	91	PMM12	2	0.4370805435789653	0.1163467579496929	NaN	29.343276167514773	0.6010392108489627
Cilia	91	PMM12	3	0.4368336287306885	0.116099843101416	NaN	29.341220757283157	0.6023077712030667
Fluorescence	Convallaria	Noisy	1	0.2583154390251641	0.027700505489535	NaN	32.011025813684505	0.8794071802977754
Fluorescence	Convallaria	Pseudo Ground Truth	1	0.2860159445146992	0.0	NaN	inf	1.0
Fluorescence	Convallaria	Median3	1	0.3076071618610283	0.0215912173463291	NaN	36.00990541123266	0.9425758685573444
Fluorescence	Convallaria	Median6	1	0.4138150316532514	0.1277990871385522	NaN	29.995107811869303	0.824439929375544
Fluorescence	Convallaria	Median12	1	0.6148842188916102	0.3288682743769109	NaN	25.43887652118206	0.5541671919586069
Fluorescence	Convallaria	BM3D	1	0.2973829093152056	0.0113669648005064	NaN	35.88498377986708	0.9707758582926184
Fluorescence	Convallaria	VST+BM3D	1	0.2612388451372736	0.0247770993774256	NaN	32.31694776482328	0.8895956706523073
Fluorescence	Convallaria	I+VST+BM3D	1	0.2611754708640412	0.0248404736506579	NaN	32.30974841940758	0.8893644736858681
Fluorescence	Convallaria	N2V	1	0.3015357851982116	0.0155198406835124	NaN	38.8477687755059	0.9673657880625433
Fluorescence	Convallaria	N2V	2	0.2943592071533203	0.0083432626386211	NaN	38.68719560549162	0.9679000450925908
Fluorescence	Convallaria	N2V	3	0.2931701242923736	0.0071541797776744	NaN	39.03233621841916	0.9681272458215808
Fluorescence	Convallaria	DivN	1	0.3045998215675354	0.0185838770528362	NaN	38.22090448207809	0.9639072217600316
Fluorescence	Convallaria	DivN	2	0.3017628788948059	0.0157469343801067	NaN	38.67195281488314	0.9670969125118856
Fluorescence	Convallaria	DivN	3	0.3025358319282532	0.0165198874135539	NaN	38.49328259678586	0.9657630178158556
Fluorescence	Convallaria	S2S	1	0.3497607707977295	0.0637448262830303	NaN	35.69746257595531	0.9098222834037464
Fluorescence	Convallaria	S2S	2	0.3499455749988556	0.0639296304841564	NaN	35.702790416130966	0.9093373959357124
Fluorescence	Convallaria	S2S	3	0.3496624827384949	0.0636465382237956	NaN	35.71859284948175	0.9100980697904592
Fluorescence	Convallaria	N2F	1	0.2953317515969703	0.009315807082271	NaN	39.06229954012367	0.9671904503895848
Fluorescence	Convallaria	N2F	2	0.2972107496502388	0.0111948051355396	NaN	38.91752882647305	0.9655674352594196
Fluorescence	Convallaria	N2F	3	0.2950909107450026	0.0090749662303034	NaN	38.97171484856351	0.964449494741889
Fluorescence	Convallaria	ES3C3	1	0.315461959873394	0.0294460153586948	NaN	37.39927953024488	0.9678780159241636
Fluorescence	Convallaria	ES3C3	2	0.315517867505838	0.0295019229911387	NaN	37.3768758514446	0.9680098094677804
Fluorescence	Convallaria	ES3C3	3	0.3153253540412037	0.0293094095265045	NaN	37.39582428858184	0.9677727545410032
Fluorescence	Convallaria	ES3C6	1	0.3299062749456001	0.0438903304309009	NaN	37.88037467682645	0.958277151533906
Fluorescence	Convallaria	ES3C6	2	0.3299598459159878	0.0439439014012886	NaN	37.88470369947728	0.9577063375718646
Fluorescence	Convallaria	ES3C6	3	0.3298163958852632	0.043800451370564	NaN	37.87385763756145	0.957149843454286
Fluorescence	Convallaria	ES3C12	1	0.3178279072172346	0.0318119627025354	NaN	38.50989383059234	0.9657168190711078
Fluorescence	Convallaria	ES3C12	2	0.317662332240621	0.0316463877259218	NaN	38.51361576086777	0.9657366711691926
Fluorescence	Convallaria	ES3C12	3	0.3176759573829193	0.0316600128682201	NaN	38.51049443365951	0.965599325251674
Fluorescence	Convallaria	PMM3	1	0.2771426480966558	0.0088732964180434	NaN	35.45574772647849	0.9054262405828636
Fluorescence	Convallaria	PMM3	2	0.2769467891281348	0.0090691553865643	NaN	35.476674459723824	0.905416021919386
Fluorescence	Convallaria	PMM3	3	0.2770925040835925	0.0089234404311067	NaN	35.46113029761406	0.904929822121702
Fluorescence	Convallaria	PMM6	1	0.3181664903053879	0.0321505457906887	NaN	37.309779086975965	0.9553763474465872
Fluorescence	Convallaria	PMM6	2	0.3178485763254604	0.0318326318107611	NaN	37.29953120724157	0.9554960227135924
Fluorescence	Convallaria	PMM6	3	0.3184066522165918	0.0323907077018926	NaN	37.29719517370492	0.9551477588845668
Fluorescence	Convallaria	PMM12	1	0.3947112664122532	0.108695321897554	NaN	32.15825225167774	0.8567240257823345
Fluorescence	Convallaria	PMM12	2	0.3950581528710284	0.1090422083563292	NaN	32.16443405115289	0.8570340356625464
Fluorescence	Convallaria	PMM12	3	0.3951624598974409	0.1091465153827417	NaN	32.15440443451865	0.856938155914727
Fluorescence	Mouse Nuclei	Noisy	1	0.3361354232153762	0.0934177455151163	NaN	29.077537072317057	0.7835606861852481
Fluorescence	Mouse Nuclei	Pseudo Ground Truth	1	0.4295531687304926	0.0	NaN	inf	1.0
Fluorescence	Mouse Nuclei	Median3	1	0.429243745649902	0.0003094230805906	NaN	34.656103657920745	0.9216346401447382
Fluorescence	Mouse Nuclei	Median6	1	0.5700824765599941	0.1405293078295014	NaN	30.96375308661933	0.8713887534588882
Fluorescence	Mouse Nuclei	Median12	1	0.7276275820938491	0.2980744133633565	NaN	27.0593241450938	0.7015047081814894
Fluorescence	Mouse Nuclei	BM3D	1	0.4257902160426358	0.0037629526878568	NaN	34.645131797850205	0.9566361476847144
Fluorescence	Mouse Nuclei	VST+BM3D	1	0.3383032165993023	0.0912499521311903	NaN	29.19392080638956	0.7892294383454729
Fluorescence	Mouse Nuclei	I+VST+BM3D	1	0.3382057518696665	0.0913474168608261	NaN	29.188791011872148	0.7890005088618218
Fluorescence	Mouse Nuclei	N2V	1	0.4610765874385834	0.0315234187080907	NaN	36.34765419375182	0.9615000918902884
Fluorescence	Mouse Nuclei	N2V	2	0.4498304724693298	0.0202773037388371	NaN	36.489302405118536	0.9635225482622004
Fluorescence	Mouse Nuclei	N2V	3	0.4656414091587066	0.036088240428214	NaN	36.71056040681651	0.9576849898731464
Fluorescence	Mouse Nuclei	DivN	1	0.4767361283302307	0.047182959599738	NaN	36.0329486031078	0.9563122285439124
Fluorescence	Mouse Nuclei	DivN	2	0.4711146652698517	0.041561496539359	NaN	36.10600118658021	0.9573284483393482
Fluorescence	Mouse Nuclei	DivN	3	0.4781056940555572	0.0485525253250646	NaN	35.737595663974744	0.9527869206232448
Fluorescence	Mouse Nuclei	S2S	1	0.5912685990333557	0.161715430302863	NaN	33.8685077162146	0.91527414203807
Fluorescence	Mouse Nuclei	S2S	2	0.5831530690193176	0.1535999002888249	NaN	34.1215592650748	0.9185346290416844
Fluorescence	Mouse Nuclei	S2S	3	0.5910329818725586	0.1614798131420659	NaN	33.87891241574924	0.914938328977004
Fluorescence	Mouse Nuclei	N2F	1	0.4401669833715146	0.0106138146410219	NaN	37.09555269311373	0.960017719066902
Fluorescence	Mouse Nuclei	N2F	2	0.4430268478875612	0.0134736791570685	NaN	37.23051774098054	0.9627600787362136
Fluorescence	Mouse Nuclei	N2F	3	0.4396142838382327	0.0100611151077401	NaN	37.130871417791326	0.9616544209141428
Fluorescence	Mouse Nuclei	ES3C3	1	0.4425211257781651	0.0129679570476724	NaN	36.420140933949696	0.9609753298126494
Fluorescence	Mouse Nuclei	ES3C3	2	0.443284470856535	0.0137313021260423	NaN	36.43672839661836	0.9609679535062264
Fluorescence	Mouse Nuclei	ES3C3	3	0.44250184136549	0.0129486726349973	NaN	36.423018396294495	0.9596310687745592
Fluorescence	Mouse Nuclei	ES3C6	1	0.4855066434942125	0.0559534747637198	NaN	36.90039092020888	0.9615439121824514
Fluorescence	Mouse Nuclei	ES3C6	2	0.4858047669202087	0.056251598189716	NaN	36.8947256196412	0.9616945114640376
Fluorescence	Mouse Nuclei	ES3C6	3	0.4858136295875695	0.0562604608570768	NaN	36.89778411039144	0.9613776319191476
Fluorescence	Mouse Nuclei	ES3C12	1	0.4796128515259863	0.0500596827954936	NaN	37.34788833141937	0.9644577031737348
Fluorescence	Mouse Nuclei	ES3C12	2	0.4798936857056422	0.0503405169751495	NaN	37.34137932891937	0.9643222568936404
Fluorescence	Mouse Nuclei	ES3C12	3	0.4797911617992532	0.0502379930687605	NaN	37.34773515943203	0.9646365724684588
Fluorescence	Mouse Nuclei	PMM3	1	0.3734224130043779	0.0561307557261147	NaN	32.16700666104024	0.8462668909548817
Fluorescence	Mouse Nuclei	PMM3	2	0.3733188763623667	0.0562342923681259	NaN	32.15103384154807	0.8404109707132589
Fluorescence	Mouse Nuclei	PMM3	3	0.3732774343576007	0.0562757343728919	NaN	32.16115489943047	0.8505909169003085
Fluorescence	Mouse Nuclei	PMM6	1	0.4769943143103508	0.0474411455798581	NaN	36.08283238723874	0.9541819332399905
Fluorescence	Mouse Nuclei	PMM6	2	0.4765814717361157	0.0470283030056231	NaN	36.12101671266749	0.9551893214434308
Fluorescence	Mouse Nuclei	PMM6	3	0.4764463466811391	0.0468931779506465	NaN	36.105835671750704	0.9542407657287364
Fluorescence	Mouse Nuclei	PMM12	1	0.6267324220136613	0.1971792532831686	NaN	31.998141505740566	0.8842529776499368
Fluorescence	Mouse Nuclei	PMM12	2	0.626363310919541	0.1968101421890483	NaN	31.97469761908115	0.8835786918179105
Fluorescence	Mouse Nuclei	PMM12	3	0.6252439924848107	0.195690823754318	NaN	31.974872739856806	0.8844115157159829
Fluorescence	Mouse Actin	Noisy	1	0.1655482535447996	0.1269235952157526	NaN	25.10224212903509	0.558071979053993
Fluorescence	Mouse Actin	Pseudo Ground Truth	1	0.2924718487605523	0.0	NaN	inf	1.0
Fluorescence	Mouse Actin	Median3	1	0.2477137209641558	0.0447581277963964	NaN	32.46149239788488	0.7843321590724758
Fluorescence	Mouse Actin	Median6	1	0.3878276003319795	0.0953557515714272	NaN	33.56986780661887	0.8190807770105932
Fluorescence	Mouse Actin	Median12	1	0.5749264581240549	0.2824546093635025	NaN	31.47188056573293	0.6892179260106593
Fluorescence	Mouse Actin	BM3D	1	0.2914715943731555	0.0010002543873967	NaN	30.236969835125965	0.8842511696459375
Fluorescence	Mouse Actin	VST+BM3D	1	0.1739611325824709	0.1185107161780814	NaN	25.97219125763916	0.6316544607588949
Fluorescence	Mouse Actin	I+VST+BM3D	1	0.1737796845236711	0.1186921642368812	NaN	25.94727290415861	0.6294365856106848
Fluorescence	Mouse Actin	N2V	1	0.2934499084949493	0.000978059734397	NaN	34.50493267728797	0.8430861336717104
Fluorescence	Mouse Actin	N2V	2	0.2828215360641479	0.0096503126964043	NaN	34.5534578317015	0.8465267222618057
Fluorescence	Mouse Actin	N2V	3	0.2824894189834595	0.0099824297770928	NaN	34.42489306968867	0.8421152046160324
Fluorescence	Mouse Actin	DivN	1	0.3888928890228271	0.0964210402622748	NaN	35.15788655401447	0.8762843361907557
Fluorescence	Mouse Actin	DivN	2	0.3872059285640716	0.0947340798035193	NaN	34.930538298249616	0.8740696668179475
Fluorescence	Mouse Actin	DivN	3	0.3770749270915985	0.0846030783310461	NaN	35.26162304087481	0.8796501059760302
Fluorescence	Mouse Actin	S2S	1	0.5875882506370544	0.2951164018765021	NaN	33.249671188397386	0.8161961342797722
Fluorescence	Mouse Actin	S2S	2	0.5760644674301147	0.2835926186695624	NaN	33.328349941190595	0.82225004280452
Fluorescence	Mouse Actin	S2S	3	0.5788418650627136	0.2863700163021613	NaN	33.309256497103135	0.8203113954656712
Fluorescence	Mouse Actin	N2F	1	0.3852705213679492	0.0927986726073969	NaN	35.94366235755453	0.904372533347104
Fluorescence	Mouse Actin	N2F	2	0.3884414739390572	0.0959696251785049	NaN	35.93932866465297	0.89970062053028
Fluorescence	Mouse Actin	N2F	3	0.3979084106436464	0.1054365618830941	NaN	35.9139855682332	0.9009170313623188
Fluorescence	Mouse Actin	ES3C3	1	0.2919406872542537	0.0005311615062986	NaN	33.90087601397555	0.9020489179208934
Fluorescence	Mouse Actin	ES3C3	2	0.2921576011075055	0.0003142476530467	NaN	33.883572971978985	0.9048314945452612
Fluorescence	Mouse Actin	ES3C3	3	0.2916033289172906	0.0008685198432616	NaN	33.87145945986851	0.9034172404866084
Fluorescence	Mouse Actin	ES3C6	1	0.4159770520131362	0.1235052032525839	NaN	35.529576193840114	0.9214156454607212
Fluorescence	Mouse Actin	ES3C6	2	0.4155157932280855	0.1230439444675332	NaN	35.52643156661496	0.9182516556862612
Fluorescence	Mouse Actin	ES3C6	3	0.4152693131986782	0.1227974644381259	NaN	35.51115698499119	0.9185173648972232
Fluorescence	Mouse Actin	ES3C12	1	0.4213271802525308	0.1288553314919784	NaN	35.72200231667065	0.9008121789331948
Fluorescence	Mouse Actin	ES3C12	2	0.4213941623772523	0.1289223136167	NaN	35.717447322630804	0.9006882488240191
Fluorescence	Mouse Actin	ES3C12	3	0.4213919940376505	0.1289201452770982	NaN	35.71426397414105	0.9015251652976924
Fluorescence	Mouse Actin	PMM3	1	0.1899682757981406	0.1025035729624116	NaN	28.06210337200028	0.5325147725825754
Fluorescence	Mouse Actin	PMM3	2	0.1900939756287457	0.1023778731318065	NaN	28.05761849099455	0.5267518091037556
Fluorescence	Mouse Actin	PMM3	3	0.1897754017679344	0.1026964469926179	NaN	28.055252372543915	0.5292169488343941
Fluorescence	Mouse Actin	PMM6	1	0.3049882103182311	0.0125163615576788	NaN	33.90769040731034	0.7797599112582382
Fluorescence	Mouse Actin	PMM6	2	0.3053375046654702	0.0128656559049179	NaN	33.91956549315253	0.7796164229076907
Fluorescence	Mouse Actin	PMM6	3	0.3053867797769836	0.0129149310164313	NaN	33.924811426157035	0.7817877929939208
Fluorescence	Mouse Actin	PMM12	1	0.4681954458246399	0.1757235970640875	NaN	34.544198472263155	0.850063954275071
Fluorescence	Mouse Actin	PMM12	2	0.4667521555412913	0.1742803067807389	NaN	34.552590769927406	0.8489514430037156
Fluorescence	Mouse Actin	PMM12	3	0.4665350379680971	0.1740631892075448	NaN	34.53843887493934	0.8483596830051814
