# Supplementary material for: Zero-shot denoising of microscopy images recorded at high-resolution limits
Source: PLoS Comput Biol. 2024 Jun 10;20(6):e1012192. doi: 10.1371/journal.pcbi.1012192 (PMC11230634; doi:10.1371/journal.pcbi.1012192)
Supplement: S2 File — This file contains two tables in CSV format. The first table (RawMeasurements_Figs2to4_TabS3_FigS3.csv) presents the blur effect, BAD, SNR, PSNR and SSIM values obtained from experiments conducted across the three datasets using the stated algorithms and settings. The results presented in Figs 2–4, S3 Table and S3 Fig are based on the measurements in this table. The second table (RawMeasurements_TabS4.csv) contains the PSNR values obtained in control experiments with different variants of DivN for the fluorescence microscopy images. The results in S4 Table are based on these PSNR values. (ZIP) [file pcbi.1012192.s004.zip › FileS2/RawMeasurements_TabS4.csv]

Image	Run	DivN_1_C	DivN_1_B	DivN_all_C	DivN_all_B
Convallaria	1	38.80842356684852	38.220909893255204	39.636971543920595	38.53512898917162
Convallaria	2	38.74745084252111	38.67218692903039	39.67402246150266	39.25312743585349
Convallaria	3	38.866518090719666	38.49335333774883	39.63053397268994	39.373204983606286
Mouse Nuclei	1	36.4558183091567	36.03365429851999	37.38286080684814	37.019042599739045
Mouse Nuclei	2	35.746514024343156	36.10553868564787	37.40870221651125	37.12642320846691
Mouse Nuclei	3	36.138720595468044	35.73754847428924	37.18304215881154	37.11079528488658
Mouse Actin	1	34.772847821631586	35.15772441536023	35.81220303744659	35.80610265985325
Mouse Actin	2	35.20965917130885	34.93070841096773	35.817191586179405	35.80273006466605
Mouse Actin	3	35.19327607250235	35.26260874323595	35.830301329615764	35.79858878672952
